# Supplementary material for: Online harms? Suicide-related online experience: a UK-wide case series study of young people who die by suicide
Source: Psychol Med. 2022 May 19;53(10):4434–45. doi: 10.1017/S0033291722001258 (PMC10388316; doi:10.1017/S0033291722001258)
Supplement: Supplementary file 1 [file S0033291722001258sup.zip]

Archive with 5 entries (5 files):
- S0033291722001222sup001.docx
- S0033291722001258sup001.docx
- S0033291722001258sup002.docx
- S0033291722001258sup003.docx
- S0033291722001258sup004.docx
